# Supplementary material for: VenomPred: A Machine Learning Based Platform for Molecular Toxicity Predictions
Source: Int J Mol Sci. 2022 Feb 14;23(4):2105. doi: 10.3390/ijms23042105 (PMC8877213; doi:10.3390/ijms23042105)
Supplement: Supplementary file 1 [file ijms-23-02105-s001.zip]

Archive with 1 entries (1 files):
- ijms-1568718-supplementary.pdf
